# Supplementary material for: Artificial Intelligence-Driven Construction of Predictive and Druggable Frameworks to an In Silico Bioengineering Evidence Support for Therapy of Esophageal Squamous Cell Carcinoma Patients: Insights from a Toll-like Receptor Signal with Th17 and T Helper Microenvironment
Source: Bioengineering (Basel). 2026 May 26;13(6):622. doi: 10.3390/bioengineering13060622 (PMC13296311; doi:10.3390/bioengineering13060622)
Supplement: Supplementary file 1 [file bioengineering-13-00622-s001.zip]

Archive with 2 entries (2 files):
- bioengineering-4190279-supplementary.pdf
- figure S-1.pdf
